# Supplementary material for: The Predictive Value of TyG-BMI and TG/HDL-C for Metabolic Dysfunction-Associated Steatotic Liver Disease in Obstructive Sleep Apnea: A Single-Center Retrospective Cohort Analysis
Source: J Clin Med. 2026 Feb 28;15(5):1859. doi: 10.3390/jcm15051859 (PMC12985736; doi:10.3390/jcm15051859)
Supplement: Supplementary file 1 [file jcm-15-01859-s001.zip]

Archive with 1 entries (1 files):
- jcm-4148287-supplementary.pdf
